# Supplementary material for: CD8+ T Cell Phenotype and Function in Childhood and Adult-Onset Connective Tissue Disease
Source: Int J Mol Sci. 2022 Sep 28;23(19):11431. doi: 10.3390/ijms231911431 (PMC9569696; doi:10.3390/ijms231911431)
Supplement: Supplementary file 1 [file ijms-23-11431-s001.zip]

Archive with 1 entries (1 files):
- ijms-1884867-supplementary.pdf
